# Supplementary material for: Reduction in and Preventive Effects for Oral-Cancer Risk with Antidepressant Treatment
Source: J Pers Med. 2021 Jun 23;11(7):591. doi: 10.3390/jpm11070591 (PMC8307663; doi:10.3390/jpm11070591)
Supplement: Supplementary file 1 [file jpm-11-00591-s001.zip]

Archive with 1 entries (1 files):
- jpm-1228362-supplementary.pdf
